# Supplementary material for: Impact of an Agriphotovoltaic System on Metabolites and the Sensorial Quality of Cabbage (Brassica oleracea var. capitata) and Its High-Temperature-Extracted Juice
Source: Foods. 2022 Feb 9;11(4):498. doi: 10.3390/foods11040498 (PMC8870755; doi:10.3390/foods11040498)
Supplement: Supplementary file 1 [file foods-11-00498-s001.zip]

Archive with 1 entries (1 files):
- foods-1575661-supplementary-done.pdf
